# Supplementary material for: Interventions to Improve Compliance to Surgical Safety Checklist Use: Before-and-After Study at a Tertiary Public Hospital in Croatia
Source: Healthcare (Basel). 2025 Aug 10;13(16):1959. doi: 10.3390/healthcare13161959 (PMC12385942; doi:10.3390/healthcare13161959)
Supplement: Supplementary file 1 [file healthcare-13-01959-s001.zip]

Archive with 4 entries (4 files):
- Supplementary Figure S1 - Surgical Safety Checklist Form - University Hospital of Split eng..pdf
- Supplementary Figure S2. Data Collection Flow Chart-1.pdf
- Supplementary File S1 - University Hospital of Split - SOP SSC_ EN.pdf
- Supplementary Table S1 - Pairwise statistical comparisons of surgical safety checklist completeness.pdf
